# Supplementary material for: ATF4 Is Dispensable for Spermatogenesis but Protective Against ER Stress Under Normal Conditions
Source: Biology (Basel). 2026 Mar 13;15(6):466. doi: 10.3390/biology15060466 (PMC13023884; doi:10.3390/biology15060466)
Supplement: Supplementary file 1 [file biology-15-00466-s001.zip]

Archive with 2 entries (2 files):
- biology-4172680-Table S1.xlsx
- File S1 western bolt-supplementary version 2.pdf
