# Supplementary material for: ATF4 Is Dispensable for Spermatogenesis but Protective Against ER Stress Under Normal Conditions
Source: Biology (Basel). 2026 Mar 13;15(6):466. doi: 10.3390/biology15060466 (PMC13023884; doi:10.3390/biology15060466)
Supplement: Supplementary file 1 [file biology-15-00466-s001.zip › biology-4172680-Table S1.xlsx]

## Sheet: Sheet1
Up- and down-regulated differentially expressed proteins in testes between Atf4 cKO and wild-type mice
PG.ProteinDescriptions	gene symbol	uniprot	wild-type 1	wild-type 2	wild-type 3	Atf4 cKO 1	Atf4 cKO 2	Atf4 cKO 3	logFC	P.Value
NADH dehydrogenase [ubiquinone] flavoprotein 3, mitochondrial	Ndufv3	Q8BK30	3.34857e+06	4.16399e+06	3.95632e+06	1	1	1	-21.8601	7.70237e-11
Protocadherin alpha-4;Protocadherin alpha C2;Protocadherin alpha C1;Protocadherin alpha-9;Protocadherin alpha 8;Protocadherin alpha-7;Pcdha6 protein;Protocadherin alpha 5;Protocadherin alpha 3;Protocadherin alpha 2;Protocadherin alpha 12;Protocadherin alpha 11;Protocadherin alpha-10;Protocadherin alpha 1	Pcdha4	O88689	2.07833e+06	2.44244e+06	3.18234e+06	1	1	1	-21.2695	6.90562e-10
Leucine-rich repeat and immunoglobulin-like domain-containing nogo receptor-interacting protein 1	Lingo1	Q9D1T0	1.05106e+06	462867	840894	1	1	1	-19.5017	2.07727e-08
Transmembrane channel-like protein 7	Tmc7	Q8C428	746675	614659	768230	1	1	1	-19.4302	1.64206e-10
Cysteine-rich perinuclear theca 2	Cypt2	Q6P924	445879	397664	469261	1	1	1	-18.7358	9.00486e-11
Zinc finger and BTB domain-containing protein 11	Zbtb11	G5E8B9	396401	349020	598678	1	1	1	-18.7337	4.01566e-09
Probable proton-coupled zinc antiporter SLC30A4	Slc30a4	O35149	583752	377470	349435	1	1	1	-18.6986	3.73214e-09
Spermatid associated like	Spertl	Q9CQ47	477501	119483	259874	1	1	1	-17.9063	3.43992e-07
Nuclear receptor subfamily 2 group C member 2	Nr2c2	P49117	25596	13847.6	33183.1	1	1	1	-14.473	1.22388e-07
Glutamyl aminopeptidase	Enpep	P16406	145787	131608	190020	1	49717.1	1	-12.0312	0.0477128
Excitatory amino acid transporter 2	Slc1a2	P43006	67371	66005.4	65266	19130.4	1	1	-11.2735	0.0436504
Microfibrillar-associated protein 5	Mfap5	Q9QZJ6	108128	25516.8	27114.8	1	1	5178.82	-11.25	0.0285188
SAM and SH3 domain-containing protein 1	Sash1	P59808	505364	140189	579725	24461.9	40569.3	40197.3	-3.33595	0.00297342
Phosphatidylinositol 4-phosphate 5-kinase-like protein 1	Pip5kl1	Q6U7H8	192215	135900	237249	77051.9	14701.5	6073.17	-3.27171	0.0203433
Testis-specific Y-encoded-like protein 1	Tspyl1	O88852	1.16165e+06	185178	600076	89894.5	95266.1	70512.5	-2.57996	0.0142492
Probable proton-coupled zinc antiporter SLC30A3	Slc30a3	P97441	553289	278914	227489	26867.7	184782	93878.5	-2.07834	0.0491811
TRAF3-interacting JNK-activating modulator	Traf3ip3	Q8C0G2	987764	289093	458670	263598	143637	50457.5	-2.03308	0.0466044
NOP protein chaperone 1	Nopchap1	Q9CX66	803689	467610	496265	321550	126065	123814	-1.73855	0.0135317
Tyrosine-protein phosphatase non-receptor type 7	Ptpn7	Q8BUM3	689090	733033	523633	166598	449911	128328	-1.59376	0.0266295
Cellular nucleic acid binding-like protein	Zcchc13	Q9D548	201923	201594	128446	119875	51544.7	32709	-1.56441	0.0317793
Inhibitor of growth protein 3	Ing3	Q8VEK6	593871	350784	380477	182897	114082	147857	-1.56108	0.00273474
Protocadherin Fat 2	Fat2	Q5F226	4.75712e+06	2.83123e+06	2.99002e+06	1.17169e+06	1.13136e+06	1.19603e+06	-1.55559	0.00100636
Zinc finger Y-chromosomal protein 1;Zinc finger Y-chromosomal protein 2	Zfy1	P10925	2.62938e+06	2.03614e+06	2.14462e+06	736256	1.26595e+06	507791	-1.53349	0.00826742
Ras-related C3 botulinum toxin substrate 2	Rac2	Q05144	390990	288855	414458	169235	124499	102794	-1.47793	0.00191262
H(+)/Cl(-) exchange transporter 4	Clcn4	Q61418	544764	350510	435050	233021	147626	129630	-1.40649	0.00477043
Chitotriosidase-1	Chit1	Q9D7Q1	453059	859914	482382	193090	213753	257432	-1.38155	0.00532939
Apolipoprotein C-III	Apoc3	P33622	860795	1.04722e+06	844939	420692	286791	395372	-1.33234	0.00100011
Caspase-9	Casp9	Q8C3Q9	1.54705e+07	1.7513e+07	1.48786e+07	9.89637e+06	9.39766e+06	3.30689e+06	-1.23743	0.0459678
Denticleless protein homolog	Dtl	Q3TLR7	1.70112e+06	1.47881e+06	1.72431e+06	930668	789431	575685	-1.11945	0.0030043
Transcription factor RFX3	Rfx3	P48381	138677	285508	156039	86090.5	90776.6	81487.8	-1.09273	0.0149916
GATOR complex protein NPRL2	Nprl2	Q9WUE4	332046	243708	234585	195467	121759	85264.1	-1.07523	0.0272521
Beta-2-microglobulin	B2m	P01887	1.3084e+06	1.57376e+06	1.20347e+06	1.08016e+06	640738	405958	-1.04692	0.0418032
E3 ubiquitin-protein ligase makorin-1	Mkrn1	Q9QXP6	1.09273e+06	1.31818e+06	990045	765079	604735	354322	-1.04029	0.0230911
MORF4 family-associated protein 1	Mrfap1	Q9CQL7	5.2903e+06	7.69161e+06	5.60952e+06	2.6075e+06	2.57188e+06	4.04334e+06	-1.02449	0.0102054
DAZ-associated protein 2	Dazap2	Q9DCP9	159537	369890	244651	132104	148254	91215.3	-1.00487	0.0428921
Transcription termination factor 2, mitochondrial	Mterf2	Q8BKY8	1.03335e+06	743021	512231	271937	435315	419570	-0.995073	0.0308889
Alpha/beta-tubulin-N-acetyltransferase 9	Nat9	Q3UG98	1.1624e+06	843837	917195	695266	424066	392114	-0.9867	0.0153777
AT-rich interactive domain-containing protein 1B	Arid1b	E9Q4N7	249474	233413	226215	127660	147808	94470	-0.961837	0.00406159
Sorting nexin-29	Snx29	Q9D3S3	179140	214581	119157	59360.8	106722	108562	-0.91184	0.0471432
MAP kinase-activated protein kinase 2	Mapkapk2	P49138	255208	179476	193134	98581.9	79641.5	170637	-0.907716	0.0411294
Cathepsin S	Ctss	O70370	404385	344574	287453	158217	158480	250926	-0.890134	0.0157401
Mitotic-spindle organizing protein 2	Mzt2	Q9CQ25	523918	702254	754532	291796	380689	405648	-0.874372	0.00880496
1-phosphatidylinositol 4,5-bisphosphate phosphodiesterase gamma-2	Plcg2	Q8CIH5	628638	806004	560925	310959	297944	515869	-0.857351	0.0270211
Polyglutamine-binding protein 1	Pqbp1	Q91VJ5	1.705e+06	1.33905e+06	2.09607e+06	893859	889977	1.01756e+06	-0.854536	0.00701986
RIKEN cDNA 1700067P10 gene	1700067P10Rik	G3X8U2	265948	351299	229847	153907	210623	112175	-0.854016	0.0337448
Protein transport protein Sec61 subunit alpha isoform 1	Sec61a1	P61620	3.9243e+06	4.02137e+06	4.57759e+06	2.02219e+06	2.96962e+06	2.05077e+06	-0.850781	0.00677926
Probable C-mannosyltransferase DPY19L4	Dpy19l4	A2AJQ3	309185	282748	234413	104054	201359	166912	-0.850283	0.0306573
E3 ubiquitin-protein ligase AMFR	Amfr	Q9R049	805238	961644	1.0905e+06	517615	511896	544244	-0.84995	0.00191343
28S ribosomal protein S18c, mitochondrial	Mrps18c	Q8R2L5	713937	599342	759913	321198	570150	304417	-0.848053	0.031094
Inter-alpha-trypsin inhibitor heavy chain H5	Itih5	Q8BJD1	2.7423e+06	2.51155e+06	4.38552e+06	2.03694e+06	1.35601e+06	1.88044e+06	-0.846625	0.0313319
ADP-ribosylation factor-like protein 1	Arl1	P61211	4.91918e+06	2.76329e+06	3.57903e+06	1.93039e+06	2.22744e+06	1.98502e+06	-0.836979	0.0165041
Gypsy retrotransposon integrase-like protein 1	Gin1	Q8K259	579143	770739	662258	342199	420767	380211	-0.810967	0.00340893
Protein S100-A6	S100a6	P14069	8.76409e+06	7.93994e+06	8.8569e+06	6.0622e+06	4.40452e+06	4.2863e+06	-0.809658	0.00523222
Sequestosome-1	Sqstm1	Q64337	2.4358e+06	2.94425e+06	2.5846e+06	1.65315e+06	1.43897e+06	1.48157e+06	-0.798287	0.00131673
Transmembrane protein 267	Tmem267	Q8VDR5	407932	531453	728020	275156	280119	389636	-0.797944	0.0325143
Zinc finger protein 330	Znf330	Q922H9	181749	163429	114657	111289	67874	88034.3	-0.785514	0.0329867
Inositol polyphosphate 5-phosphatase OCRL	Ocrl	Q6NVF0	281459	464458	380109	280914	188654	184664	-0.781372	0.0335898
Deoxynucleotidyltransferase terminal-interacting protein 2	Dnttip2	Q8R2M2	1.85497e+06	1.83434e+06	1.43874e+06	744738	1.39978e+06	934973	-0.776152	0.0358432
DnaJ homolog subfamily C member 17	Dnajc17	Q91WT4	125359	104483	144337	103968	63487.1	58587.7	-0.763144	0.037897
Proline rich 22	Prr22	F6TNE3	391393	371517	364612	192668	207443	275841	-0.755247	0.00608803
Golgi SNAP receptor complex member 2	Gosr2	O35166	6.96834e+06	7.30241e+06	6.45406e+06	3.46091e+06	5.27507e+06	3.85644e+06	-0.740594	0.011026
Vacuolar protein sorting-associated protein 37C	Vps37c	Q8R105	1.7804e+06	2.26415e+06	2.2623e+06	1.23747e+06	1.15178e+06	1.42444e+06	-0.722436	0.00553383
Centrosomal protein 192	Cep192	E9Q4Y4	581809	996064	751504	429506	410728	570089	-0.704838	0.0385853
1-phosphatidylinositol 4,5-bisphosphate phosphodiesterase beta-2	Plcb2	A3KGF7	4.11245e+06	3.59043e+06	3.27437e+06	2.32418e+06	2.73696e+06	1.75824e+06	-0.703982	0.0182877
Carnosine N-methyltransferase	Carnmt1	Q80UY1	1.02399e+06	1.09688e+06	926635	508526	617909	787341	-0.690918	0.0159217
Ubiquinol-cytochrome-c reductase complex assembly factor 3	Uqcc3	Q8K2T4	1.41197e+06	1.17947e+06	1.0665e+06	737061	746830	769754	-0.689184	0.00388211
Tetratricopeptide repeat domain 39D	Ttc39d	Q0VF76	473084	423315	378688	321577	246191	229292	-0.68757	0.0115803
CCHC-type zinc finger nucleic acid binding protein	Cnbp	P53996	3.7995e+06	2.89506e+06	1.9929e+06	1.80885e+06	1.66472e+06	1.74281e+06	-0.687499	0.0434711
Protein FAM76A	Fam76a	Q922G2	786140	564899	573285	402087	431389	353493	-0.684618	0.0121297
Trypsin 10	Try10	Q792Z1	1.2468e+07	1.12296e+07	1.07857e+07	5.92087e+06	7.23517e+06	8.63239e+06	-0.676616	0.0111022
Lumican	Lum	P51885	3.29679e+06	4.80016e+06	2.62682e+06	2.42664e+06	2.18394e+06	1.94585e+06	-0.67039	0.0460171
Protein hinderin	Kiaa1328	Q6NZK5	122757	123539	127733	64451.1	88079.2	85545.2	-0.665332	0.00756246
Protein ZNRD2	Znrd2	P56873	4.19161e+06	3.83637e+06	3.43737e+06	2.97749e+06	2.69693e+06	1.72796e+06	-0.66469	0.0403971
Peroxisomal membrane protein PEX16	Pex16	Q91XC9	1.75298e+06	1.74686e+06	1.72066e+06	818805	1.41151e+06	1.1923e+06	-0.644985	0.0340841
39S ribosomal protein L43, mitochondrial	Mrpl43	Q99N89	982754	551155	681616	481362	465253	432998	-0.642917	0.041415
Thioredoxin domain-containing protein 8	Txndc8	Q69AB2	1.47417e+06	1.44013e+06	1.08172e+06	736279	732159	1.12306e+06	-0.641146	0.0427428
NF-kappa-B inhibitor-like protein 1	Nfkbil1	O88995	898816	850520	733876	392673	582397	647639	-0.640462	0.0366404
N-lysine methyltransferase SETD6	Setd6	Q9CWY3	213833	202422	311676	123135	162305	178500	-0.639676	0.0447352
RNA binding protein fox-1 homolog 2	Rbfox2	Q8BP71	729943	613608	500124	333032	426033	424074	-0.632149	0.0224698
CCR4-NOT transcription complex subunit 7	Cnot7	Q60809	1.5358e+06	937985	948966	793081	640462	724203	-0.631287	0.0454534
Protein-lysine N-methyltransferase EEF2KMT	Eef2kmt	Q3UZW7	323710	357349	291884	157419	244925	236597	-0.629351	0.0322647
Endoplasmic reticulum aminopeptidase 1	Erap1	Q9EQH2	1.47472e+06	1.43689e+06	1.56707e+06	732321	1.01695e+06	1.21504e+06	-0.625223	0.0311925
Dymeclin	Dym	Q8CHY3	830501	578491	626712	515170	467168	341400	-0.624541	0.0410797
Coiled-coil domain-containing protein 81	Ccdc81	Q9D5W4	419349	434359	300657	215213	238446	292156	-0.622997	0.0299011
Probable splicing factor YJU2B	Yju2b	Q9D516	234830	236040	255273	135444	143175	200576	-0.621019	0.0189502
Zinc finger protein 597	Zfp597	E9Q6S0	284871	313739	253278	147184	236090	179843	-0.618964	0.0321467
E3 ubiquitin-protein ligase RNF167	Rnf167	Q91XF4	716044	516641	695811	399967	390715	456008	-0.617617	0.0149688
Importin subunit alpha-5	Kpna1	Q60960	3.22171e+06	2.37451e+06	2.79534e+06	1.86358e+06	1.84969e+06	1.7191e+06	-0.617158	0.0080619
Equatorin	Eqtn	Q9D9V2	2.53815e+06	2.96429e+06	2.84943e+06	1.39974e+06	1.83829e+06	2.32727e+06	-0.613326	0.0356142
Acetyl-coenzyme A transporter 1	Slc33a1	Q99J27	2.28143e+06	2.88161e+06	2.75274e+06	1.41008e+06	1.97974e+06	1.81857e+06	-0.61126	0.0195848
cAMP-responsive element modulator	Crem	P27699	2.8374e+06	3417551	2.49179e+06	1.72794e+06	1.93895e+06	2.0374e+06	-0.607887	0.0119779
Phosphorylated adapter RNA export protein	Phax	Q9JJT9	325364	317059	254733	196281	153887	246609	-0.606257	0.0388234
ATP-binding cassette sub-family D member 1	Abcd1	P48410	1.09064e+06	1.03085e+06	932199	791664	595226	633528	-0.603926	0.0104778
Kinesin-like protein KIF2B	Kif2b	Q8C0N1	3.11754e+06	3.35961e+06	3.89376e+06	2.14779e+06	2.1922e+06	2.48023e+06	-0.601387	0.00616679
Uveal autoantigen with coiled-coil domains and ankyrin repeats	Uaca	Q8CGB3	2.12722e+06	1.87889e+06	1.3729e+06	1.3268e+06	1.16371e+06	1.02444e+06	-0.598187	0.0360265
Calponin-1	Cnn1	Q08091	2.35276e+06	2.37442e+06	2.23825e+06	1.78998e+06	1.29242e+06	1.55808e+06	-0.59817	0.0103385
Alpha-ketoglutarate-dependent dioxygenase FTO	Fto	Q8BGW1	665822	542366	698853	313357	460074	509656	-0.5934	0.0496879
Glutathione S-transferase Mu 4	Gstm4	Q8R5I6	1.35633e+07	1.37799e+07	1.38519e+07	9.86379e+06	8.82384e+06	8.66074e+06	-0.593369	0.0019563
Myotubularin-related protein 12	Mtmr12	Q80TA6	430181	428837	351187	234648	343989	233823	-0.593113	0.033366
Fibroblast growth factor 17	Fgf17	P63075	91947.5	88991.9	114987	49653.8	78439.8	70508.6	-0.592197	0.0442845
Cysteine protease ATG4C	Atg4c	Q811C2	129905	182568	122027	97616.8	101393	86213.4	-0.587313	0.0281226
Copper homeostasis protein cutC homolog	Cutc	Q9D8X1	6.33197e+06	7.49015e+06	6.52169e+06	4.17791e+06	5.11595e+06	4.28067e+06	-0.58576	0.00751742
Protein AATF	Aatf	Q9JKX4	1.00164e+06	996287	814740	1.47853e+06	1.3859e+06	1.34959e+06	0.588702	0.00557838
Cation channel sperm-associated auxiliary subunit delta	Catsperd	E9Q9F6	670097	609130	769379	859088	1.02268e+06	1.21774e+06	0.589467	0.0208501
60S ribosomal protein L29	Rpl29	P47915	2.52578e+06	3.03817e+06	4.29332e+06	4.91001e+06	4.48799e+06	5.1022e+06	0.590295	0.0448761
Platelet glycoprotein Ib beta chain	Gp1bb	P56400	697049	592470	781797	1.01152e+06	1.01821e+06	1.08459e+06	0.5969	0.00722153
Pre-rRNA-processing protein TSR2 homolog	Tsr2	Q8C8T8	975739	915644	826205	1.54527e+06	1.01422e+06	1.63226e+06	0.5977	0.041554
Reproductive homeobox 2A	Rhox2a	Q9D4Y3	595724	559131	667108	858655	958632	983130	0.621563	0.00354907
Ribosome production factor 2 homolog	Rpf2	Q9JJ80	348136	456971	440926	638490	562062	742876	0.642074	0.0137148
Bcl-2 homologous antagonist/killer	Bak1	O08734	1.06041e+06	1.12332e+06	869496	1.82121e+06	1.46235e+06	1.50029e+06	0.649257	0.0092496
Round spermatid basic protein 1-like	Rsbn1l	D3Z0K6	69920.1	56560.2	91103.7	97361.9	119535	122935	0.663177	0.0283575
Transcription factor 25	Tcf25	Q8R3L2	298384	296369	241549	386366	455737	491382	0.672711	0.00699887
Ubiquitin carboxyl-terminal hydrolase 3	Usp3	Q91W36	296110	296294	431419	578572	469194	572318	0.679083	0.0198259
INO80 complex subunit C	Ino80c	Q8BHA0	764884	496495	656294	992630	1.23492e+06	839516	0.681934	0.0323342
POU domain, class 2, transcription factor 1	Pou2f1	P25425	180435	179264	144961	254249	243526	313474	0.683142	0.0079592
Serine/threonine-protein kinase 26	Stk26	Q99JT2	39844.3	25445.4	22605.3	43892	41998	52005.5	0.688167	0.0406946
Guanine nucleotide-binding protein subunit alpha-12	Gna12	P27600	157085	120022	161748	203986	294561	213547	0.691	0.0214822
G patch domain-containing protein 1	Gpatch1	Q9DBM1	701050	823632	754701	1.04266e+06	1.30892e+06	1.35228e+06	0.694134	0.00528349
Cytochrome b5	Cyb5a	P56395	2.19943e+07	1.73057e+07	2.1414e+07	3.68068e+07	2.55735e+07	3.67149e+07	0.694683	0.0182673
Bax inhibitor 1	Tmbim6	Q9D2C7	370765	516655	538756	719431	882102	692402	0.696691	0.017041
Mitochondrial import inner membrane translocase subunit Tim10	Timm10	P62073	2.31079e+06	1.95585e+06	2.56e+06	2.95166e+06	3.64861e+06	4.63167e+06	0.702692	0.0211877
CKLF-like MARVEL transmembrane domain-containing protein 4	Cmtm4	Q8CJ61	276336	290684	211843	530243	353752	393829	0.706029	0.0224961
Nuclear receptor coactivator 3	Ncoa3	O09000	314624	368810	286937	562983	507531	529099	0.727628	0.00270944
Occludin	Ocln	Q61146	257099	391007	317487	693991	473870	451629	0.739444	0.0306737
Glucoside xylosyltransferase 1	Gxylt1	Q3UHH8	508831	378142	246646	569389	638414	612869	0.743644	0.0478774
PHD finger protein 14	Phf14	Q9D4H9	454231	327649	322004	494865	698829	652167	0.744855	0.0177021
Double-stranded RNA-specific adenosine deaminase	Adar	Q99MU3	1.4814e+07	9.66873e+06	1.5055e+07	2.06266e+07	2.45794e+07	2.01937e+07	0.749084	0.0188158
Sodium/hydrogen exchanger 6	Slc9a6	A1L3P4	565193	840472	755235	1.08856e+06	1.20454e+06	1.29962e+06	0.749303	0.00997081
Small nuclear ribonucleoprotein Sm D1	Snrpd1	P62315	9.47957e+06	8.18121e+06	8.80512e+06	1.65071e+07	1.19871e+07	1.64406e+07	0.750713	0.00673144
3-keto-steroid reductase/17-beta-hydroxysteroid dehydrogenase 7	Hsd17b7	O88736	293562	202550	360245	529731	372385	520564	0.753739	0.0404192
Protein arginine N-methyltransferase 6	Prmt6	Q6NZB1	245081	216639	232310	455916	303928	433442	0.761242	0.0101427
Putative deoxyribonuclease TATDN3	Tatdn3	Q3U1C6	860716	978667	882767	1.21764e+06	1.57218e+06	1.89631e+06	0.762481	0.0105124
Immunoglobulin kappa variable 3-7;Ig kappa chain V-III region PC 2880/PC 1229;Ig kappa chain V-III region PC 7132;Ig kappa chain V-III region MOPC 70;Ig kappa chain V-III region PC 2413;Ig kappa chain V-III region TEPC 124;Ig kappa chain V-III region PC 3741/TEPC 111;Ig kappa chain V-III region CBPC 101;Ig kappa chain V-III region PC 7043;Ig kappa chain V-III region PC 7183;Ig kappa chain V-III r…	Igkv3-7	A0A075B5N9	122396	127353	85241.5	161778	200210	200409	0.762822	0.0137885
Chromobox protein homolog 1	Cbx1	P83917	1.06661e+06	914283	978657	1359989	2.2894e+06	1.50021e+06	0.763704	0.0205088
tRNA-splicing endonuclease subunit Sen15	Tsen15	Q8R3W5	719344	480160	506729	690908	1.05425e+06	1.20032e+06	0.773527	0.040232
Solute carrier organic anion transporter family member 3A1	Slco3a1	Q8R3L5	75944	128098	67182.9	127716	143160	179317	0.775551	0.0470902
DALR anticodon-binding domain-containing protein 3	Dalrd3	Q6PJN8	294361	349428	507659	551327	605593	800051	0.78497	0.0312898
Synaptotagmin-7	Syt7	Q9R0N7	149736	177243	262793	421698	291702	290521	0.785755	0.0371225
RCC1 and BTB domain-containing protein 2	Rcbtb2	Q99LJ7	215598	349145	341028	384205	575698	600191	0.790183	0.0387863
Lysosomal cobalamin transport escort protein LMBD1	Lmbrd1	Q8K0B2	1.5274e+06	2.38251e+06	2.17746e+06	2.87154e+06	2.91192e+06	4.90283e+06	0.790401	0.0447315
Protein moonraker	Kiaa0753	Q6A000	148206	292699	230534	370613	314853	444112	0.79117	0.0448603
Protein yippee-like 5	Ypel5	P62700	336377	405737	298886	685262	638562	485831	0.793906	0.0096654
Uncharacterized protein KIAA1671	Kiaa1671	Q8BRV5	252973	212627	257914	310989	547016	425912	0.794934	0.0208009
Scinderin	Scin	Q60604	262353	207073	246952	481439	446842	330791	0.802386	0.00868985
Cohesin subunit SA-1	Stag1	Q9D3E6	608951	869835	614377	1.73453e+06	1.01835e+06	978764	0.803135	0.0404586
Vitamin K-dependent protein S	Pros1	Q08761	192894	124412	108759	206698	295024	229063	0.806677	0.0316647
Centriole and centriolar satellite protein OFD1	Ofd1	Q80Z25	117689	179184	217958	284209	345498	250584	0.806818	0.0324482
RING finger protein 151	Rnf151	Q9CQ29	459233	500118	493115	729667	936532	912642	0.820399	0.00182097
Basal cell adhesion molecule	Bcam	Q9R069	203964	145559	160021	305826	260616	328415	0.820658	0.00564053
Coiled-coil domain-containing protein 184	Ccdc184	Q8BMK5	1.20122e+06	737933	741263	2.06865e+06	1.16369e+06	1.51303e+06	0.823571	0.044438
Mitogen-activated protein kinase 7	Mapk7	Q9WVS8	160802	166133	177070	431965	273243	223899	0.827334	0.0263207
Btk-PH-domain binding protein	Mllt1	Q9ERL0	239781	282427	225417	392757	390907	556832	0.828505	0.00766099
Peroxisomal targeting signal 2 receptor	Pex7	P97865	423214	279331	291775	459330	541202	783448	0.832439	0.0297174
Synaptopodin	Synpo	Q8CC35	1.82641e+06	1.41217e+06	1.83588e+06	3.21267e+06	2.46445e+06	3.41727e+06	0.838163	0.00685021
Polycomb group RING finger protein 6	Pcgf6	Q99NA9	180338	213474	184248	232772	458199	388550	0.848859	0.0299367
Heme-binding protein 1	Hebp1	Q9R257	748658	765175	457264	1.10129e+06	1.21745e+06	1.14308e+06	0.849548	0.0150582
Elastin	Eln	P54320	3.5515e+06	2.25067e+06	3.49637e+06	5.49974e+06	4.74673e+06	6.30914e+06	0.853033	0.0148151
TAF5-like RNA polymerase II p300/CBP-associated factor-associated factor 65 kDa subunit 5L	Taf5l	Q91WQ5	110958	119350	82835.2	188702	240848	146014	0.865607	0.0175482
Solute carrier family 25 member 44	Slc25a44	Q8BGF9	837352	1.06753e+06	1.15394e+06	1.67673e+06	2.18563e+06	1.71566e+06	0.869236	0.00531436
Motile sperm domain-containing protein 2	Mospd2	Q9CWP6	230480	199056	207031	390700	333007	448692	0.873225	0.00209477
Condensin-2 complex subunit H2	Ncaph2	Q8BSP2	157790	128009	79601.9	227558	198250	219558	0.874344	0.0253498
m7GpppN-mRNA hydrolase	Dcp2	Q9CYC6	85254.2	128111	109326	216312	166830	205087	0.877284	0.00724151
Synaptic vesicle 2-related protein	Svop	Q8BFT9	439925	557302	673539	1.1913e+06	653656	1.32284e+06	0.880363	0.0458433
Splicing factor YJU2	Yju2	Q9D6J3	240112	274142	212225	498518	437609	401500	0.882821	0.00202073
Cytoplasmic polyadenylation element-binding protein 4	Cpeb4	Q7TN98	536295	347143	416386	860043	700590	812670	0.886391	0.00655069
Probable ATP-dependent RNA helicase DDX56	Ddx56	Q9D0R4	88382	111551	107578	165476	204491	200455	0.892342	0.00204036
Centrosomal protein of 63 kDa	Cep63	Q3UPP8	1.9829e+06	1.87037e+06	1.18954e+06	2.54841e+06	3.29094e+06	3.42073e+06	0.900352	0.016102
Tropomodulin-1	Tmod1	P49813	345003	426071	413091	675145	580227	1.03269e+06	0.911994	0.0149581
Transcriptional adapter 3	Tada3	Q8R0L9	141450	277390	247596	428265	296679	515059	0.917318	0.046217
Serine/threonine/tyrosine-interacting protein	Styx	Q60969	535361	684709	471322	982604	913577	1.29812e+06	0.917924	0.00768514
Pleckstrin homology domain-containing family A member 1	Plekha1	Q8BUL6	126307	229354	117282	249178	281602	330422	0.923552	0.028484
Dual specificity mitogen-activated protein kinase kinase 3	Map2k3	O09110	585128	308483	471014	1.05759e+06	728201	771967	0.935291	0.0247411
Protein CMSS1	Cmss1	Q9CZT6	588941	646487	649218	970423	1.03604e+06	1.75834e+06	0.946106	0.0145287
Cell cycle checkpoint protein RAD1	Rad1	Q9QWZ1	212504	224854	337650	618587	375936	501501	0.951236	0.0182198
Uncharacterized protein C1orf122 homolog		B1ARW8	367520	473282	597439	877519	1.02063e+06	839531	0.951695	0.00647501
Testis-specific serine/threonine-protein kinase 3	Tssk3	Q9D2E1	721400	523306	516129	1.5719e+06	1.0504e+06	887482	0.970279	0.0159718
BRI3-binding protein	Bri3bp	Q8BXV2	426073	425181	636803	1.20712e+06	947573	818744	1.00704	0.00849018
Microfibrillar-associated protein 2	Mfap2	P55002	507926	625527	781055	1.29103e+06	1.06709e+06	1.46573e+06	1.00816	0.00538124
EF-hand calcium-binding domain-containing protein 7	Efcab7	Q8VDY4	168665	147545	163204	499443	271683	246116	1.0132	0.019653
Fibulin-1	Fbln1	Q08879	103962	274470	147205	293696	300127	395578	1.01778	0.0487261
Desmoglein-1-alpha	Dsg1a	Q61495	79820.3	73388	73186	186046	165680	119707	1.03516	0.00295794
Coiled-coil-helix-coiled-coil-helix domain-containing protein 1	Chchd1	Q9CQA6	276732	484497	434410	1.20957e+06	795637	531141	1.04453	0.0418326
B-cell lymphoma/leukemia 10	Bcl10	Q9Z0H7	1.27618e+06	639881	821876	2.56936e+06	1.73638e+06	1.35835e+06	1.05822	0.0324754
Putative ATP-dependent RNA helicase DHX57	Dhx57	Q6P5D3	132871	331697	204356	482416	351443	482543	1.06108	0.0362561
Ubiquitin-conjugating enzyme E2 E1	Ube2e1	P52482	52462.3	130165	72025.8	145279	174593	176595	1.06233	0.0318737
Transcription factor RFX4	Rfx4	Q7TNK1	56322.6	98817.8	128666	208433	130513	249543	1.0816	0.0448735
Protein-associating with the carboxyl-terminal domain of ezrin	Scyl3	Q9DBQ7	159377	329284	294364	430728	536895	643992	1.0897	0.022673
Choline transporter-like protein 5	Slc44a5	Q5RJI2	420590	411314	433996	747918	1.14368e+06	859336	1.09713	0.00178831
NAD-dependent protein deacetylase sirtuin-3	Sirt3	Q8R104	164143	192667	160095	593747	337992	249250	1.10148	0.023925
MARCKS-related protein	Marcksl1	P28667	1.47674e+06	1.33119e+06	3.00362e+06	2.90403e+06	4.21549e+06	4.91623e+06	1.11649	0.0360446
Protein zyg-11 homolog A	Zyg11a	A2BFL2	187312	135913	264100	668161	399067	259804	1.12168	0.0495789
SH2 domain-containing adapter protein F	Shf	Q8CG80	282740	258563	213874	559886	920242	315760	1.12641	0.0429541
ATP synthase subunit delta, mitochondrial	Atp5f1d	Q9D3D9	2.08833e+06	3.08948e+06	1.57846e+06	5.37169e+06	4.73517e+06	4.18872e+06	1.12902	0.00974967
Histone H3.3C;Histone H3.3	H3-5	P02301	7.64353e+06	8.65945e+06	1.04993e+07	1.2721e+07	1.644e+07	3.54644e+07	1.13861	0.0421967
Regulator of G-protein signaling 12	Rgs12	Q8CGE9	100527	83076.1	82303.8	109132	243540	279962	1.14545	0.0334244
Replication termination factor 2	Rtf2	Q99K95	329119	480142	216758	938050	673474	592519	1.15	0.0222805
Collagen alpha-4(IV) chain	Col4a4	Q9QZR9	559821	372541	1.10567e+06	1.09185e+06	1.57826e+06	1.46818e+06	1.1519	0.0468632
Neuropilin-1	Nrp1	P97333	161654	240321	206580	576221	384078	414487	1.17159	0.00397391
PHD finger protein 23	Phf23	Q8BSN5	1.36333e+06	1.16093e+06	2.72497e+06	3.31658e+06	3.59103e+06	4.23552e+06	1.18266	0.0212021
UPF0415 protein C7orf25 homolog		Q91WD4	58370	62946.2	46996.6	141873	118883	119984	1.18362	0.000668569
Transcription factor SOX-5	Sox5	P35710	757275	447870	1.3106e+06	1.80049e+06	1.80675e+06	1.62447e+06	1.19049	0.0330156
Protein diaphanous homolog 3	Diaph3	Q9Z207	508605	261766	365796	1.26156e+06	570021	819287	1.19889	0.0280672
Vitamin D 25-hydroxylase	Cyp2r1	Q6VVW9	376639	419809	424023	560882	1.23326e+06	1.182e+06	1.20273	0.0168098
rRNA methyltransferase 3, mitochondrial	Mrm3	Q5ND52	93422.7	34875.4	51220.7	136993	120630	124805	1.20914	0.0243069
Cytochrome b5 domain-containing protein 1	Cyb5d1	Q5NCY3	442843	229548	229480	598214	673429	716302	1.2096	0.00999079
ER lumen protein-retaining receptor 1	Kdelr1	Q99JH8	1.08873e+06	1.57309e+06	2.14712e+06	3.45492e+06	2.95449e+06	4.47673e+06	1.21179	0.0108031
F-box DNA helicase 1	Fbh1	Q8K2I9	91669.5	90891.6	105042	365834	162627	185135	1.21788	0.0154024
Monocarboxylate transporter 4	Slc16a3	P57787	366372	300870	296110	513062	831799	967843	1.22052	0.00655639
Selenoprotein K	Selenok	Q9JLJ1	234301	211804	220887	381271	510267	717418	1.22349	0.00455021
Glycoprotein endo-alpha-1,2-mannosidase	Manea	Q6NXH2	115198	125344	143107	384016	258693	265460	1.2246	0.00169078
Mitochondrial tRNA-specific 2-thiouridylase 1	Trmu	Q9DAT5	91924.2	63891.8	53273.6	218799	124784	147798	1.22965	0.0102522
RNA-binding motif protein, X-linked 2	Rbmx2	Q8R0F5	946876	1.02635e+06	392485	2.1569e+06	1.94559e+06	1.17412e+06	1.23042	0.0469008
Retinoic acid receptor RXR-beta	Rxrb	P28704	135284	192540	387309	363085	543842	676447	1.24228	0.0447615
Transcriptional adaptor 2B	Tada2b	D3YW26	2.86114e+06	8.21257e+06	6.87712e+06	1.52766e+07	1.28569e+07	1.10215e+07	1.24791	0.0369741
Dermatopontin	Dpt	Q9QZZ6	52964.4	146981	105554	173419	228983	278858	1.25078	0.0337623
Integrin beta-3	Itgb3	O54890	380409	422768	633151	652686	1.23154e+06	1.71976e+06	1.25432	0.0311956
Dol-P-Man:Man(5)GlcNAc(2)-PP-Dol alpha-1,3-mannosyltransferase	Alg3	Q8K2A8	257319	160647	117656	436885	272347	604241	1.29527	0.0280925
Ubiquitin carboxyl-terminal hydrolase 33	Usp33	Q8R5K2	773769	421388	232079	762258	1.23233e+06	1.20812e+06	1.30221	0.046512
Echinoderm microtubule-associated protein-like 3	Eml3	Q8VC03	49526.8	114215	85929	248833	205750	142606	1.30295	0.0197498
Ankyrin repeat domain-containing protein 13C	Ankrd13c	Q3UX43	303534	103574	146608	625191	355160	315485	1.30862	0.0455062
Maspardin	Spg21	Q9CQC8	133593	196895	116603	553305	215705	417105	1.34022	0.0237906
Sphingolipid delta(4)-desaturase DES1	Degs1	O09005	271378	374019	209079	550858	715387	890353	1.34911	0.0056292
Potassium channel tetramerisation domain containing 18	Kctd18	E0CZ26	328218	458912	474625	1.26084e+06	1.32899e+06	723627	1.36139	0.00635968
Claudin-3	Cldn3	Q9Z0G9	614534	760589	430831	1.37347e+06	2.20643e+06	1.18102e+06	1.38388	0.00866058
Adipocyte enhancer-binding protein 1	Aebp1	Q640N1	64360.1	69195.6	35085.9	200770	149527	94216	1.39268	0.0180185
Casein kinase I isoform gamma-1	Csnk1g1	Q8BTH8	174089	182352	202670	775931	455572	333687	1.3988	0.00823804
Activating transcription factor 7-interacting protein 2	Atf7ip2	Q3UL97	491159	233387	160322	968252	621763	562193	1.40097	0.0328611
Corrinoid adenosyltransferase MMAB	Mmab	Q9D273	37520.3	36374.8	38309.3	75980.1	167401	77470.8	1.41207	0.00921579
Zinc finger protein 263	Znf263	Q8CF60	258091	210767	142405	468497	465905	706391	1.43834	0.00462875
Zinc fingers and homeoboxes protein 2	Zhx2	Q8C0C0	109544	84612.8	182011	365531	175680	544788	1.45805	0.0375874
Coagulation factor XII	F12	Q80YC5	700816	750313	485503	1.81812e+06	2.24888e+06	1.33315e+06	1.47209	0.00293494
Ceramide synthase 5	Cers5	Q9D6K9	159790	207696	330847	976079	379182	691367	1.51418	0.0205667
NADH dehydrogenase [ubiquinone] 1 beta subcomplex subunit 2, mitochondrial	Ndufb2	Q9CPU2	2.18417e+06	3.44626e+06	1.41893e+06	3.91506e+06	7.14793e+06	8.93147e+06	1.51618	0.021888
Doublecortin domain-containing protein 2C	Dcdc2c	Q9D1B8	144032	231290	192342	951088	285417	573732	1.53442	0.0253208
Ribitol-5-phosphate transferase FKTN	Fktn	Q8R507	229120	100000	300411	773063	471380	463652	1.53916	0.0240795
Muellerian-inhibiting factor	Amh	P27106	60645.9	96019.6	92156.2	297612	235446	200411	1.56992	0.00155399
Formin-like protein 1	Fmnl1	Q9JL26	138717	130420	160717	628418	487117	257161	1.58628	0.006836
Torsin-1B	Tor1b	Q9ER41	258485	150323	269600	753862	1.19857e+06	349005	1.63727	0.0264047
Glutamate-rich protein 6	Erich6	D3Z6S9	1.0783e+06	1.7301e+06	2.99016e+06	2.69203e+06	5.91536e+06	1.05812e+07	1.63892	0.0499868
Beta-sarcoglycan	Sgcb	P82349	2.54741e+06	1.03763e+06	1.73826e+06	5.42347e+06	5.77947e+06	4.48869e+06	1.64549	0.00571216
Nesprin-1	Syne1	Q6ZWR6	239642	356170	320016	813758	844752	1.28626e+06	1.67222	0.00122092
Inositol hexakisphosphate and diphosphoinositol-pentakisphosphate kinase 1	Ppip5k1	A2ARP1	125346	52546.3	38314.9	177643	215201	225262	1.69757	0.0152967
RIKEN cDNA 1700018B08 gene	1700018B08Rik	Q9DA83	155345	53612.7	213494	477755	333510	386025	1.70412	0.0280774
Cytochrome P450 2U1	Cyp2u1	Q9CX98	533700	906779	784574	3.13149e+06	1.62181e+06	2.63109e+06	1.7124	0.00362184
Autophagy-related protein 9A	Atg9a	Q68FE2	144540	284306	298416	717877	519362	1.23883e+06	1.74505	0.0115126
Ribonuclease P protein subunit p20	Pop7	Q9DCH2	3.20419e+06	1.52904e+06	6.70806e+06	1.33762e+07	9.23626e+06	1.01116e+07	1.74945	0.0278133
Coxsackievirus and adenovirus receptor homolog	Cxadr	P97792	79291	58647.3	131701	241834	330811	297722	1.76045	0.00325355
tRNA-splicing endonuclease subunit Sen54	Tsen54	Q8C2A2	29465.7	164985	42958.3	167987	209706	231112	1.76162	0.0498461
Protein LRATD1	Lratd1	Q9D650	262598	692216	947376	2.42505e+06	1.96929e+06	1.4759e+06	1.78502	0.0203701
Nicotinamide riboside kinase 1	Nmrk1	Q91W63	90995.9	253758	138231	728462	558022	363734	1.84455	0.0108562
Adenylate kinase 4, mitochondrial	Ak4	Q9WUR9	239420	554908	367017	1.77235e+06	831752	1.58694e+06	1.86143	0.00823682
Elongation of very long chain fatty acids protein 2	Elovl2	Q9JLJ4	534328	778674	931940	1.64821e+06	3.81824e+06	3.32127e+06	1.91745	0.00494557
Dynein light chain Tctex-type 3	Dynlt3	P56387	404826	223087	232145	1.31504e+06	1.52057e+06	594990	1.94217	0.00784116
DNA-directed RNA polymerase III subunit RPC7	Polr3g	Q6NXY9	98387.8	169112	42471.9	414156	226438	481183	1.99892	0.0204542
Mitochondrial mRNA pseudouridine synthase Rpusd3	Rpusd3	Q14AI6	7845.02	14545.3	50677.9	70016.3	64664.9	86620.1	2.02787	0.0364389
Phosphatidylinositol-glycan biosynthesis class X protein	Pigx	Q99LV7	704698	981948	1.64367e+06	4.33328e+06	2.58924e+06	8.20471e+06	2.11291	0.0109253
Tetratricopeptide repeat protein 33	Ttc33	Q9D6K7	103549	128795	98259.6	372740	597029	618863	2.23851	0.000274242
Nucleolar protein 11	Nol11	Q8BJW5	152319	67317.8	54990.5	320559	564639	335834	2.25075	0.00479914
Motile sperm domain-containing protein 3	Mospd3	Q8BGG6	9586.92	41191.3	11809	50503.2	89710.8	116163	2.27279	0.0190085
CYFIP-related Rac1 interactor A	Cyria	Q8BHZ0	448618	328647	325039	5.94458e+06	720901	1.28428e+06	2.28118	0.038846
E3 ubiquitin-protein ligase Praja-1	Pja1	O55176	47507.6	106454	228385	840414	876239	215942	2.36838	0.0356467
RAC-gamma serine/threonine-protein kinase	Akt3	Q9WUA6	135943	188786	140321	2.10932e+06	630067	396536	2.39772	0.0146056
EKC/KEOPS complex subunit GON7	Gon7	P0C8B4	152323	171666	114302	957110	1.16037e+06	555989	2.56356	0.000564341
N-acetylglucosamine-1-phosphodiester alpha-N-acetylglucosaminidase	Nagpa	Q8BJ48	242953	77244.9	205275	836961	1.47291e+06	941995	2.74524	0.00302997
Metal transporter CNNM3	Cnnm3	Q32NY4	68768.3	42591.9	140468	479591	671459	408526	2.77361	0.00231321
Protein kish-B	Tmem167b	Q80X45	1.90729e+06	923354	2.91878e+06	3.38622e+06	1.86816e+07	2.99751e+07	2.84236	0.030669
Solute carrier family 15 member 1	Slc15a1	Q9JIP7	4.77834e+06	526048	960662	2.08712e+07	9.24286e+06	5.24108e+06	2.90326	0.032398
Trafficking protein particle complex subunit 14	Trappc14	Q3UTZ3	45670	277067	402669	3.29603e+06	1.13932e+06	1.08171e+06	3.21295	0.0219108
Flt3-interacting zinc finger protein 1	Fiz1	Q9WTJ4	15842.1	10005.5	113975	863717	105612	195437	3.31554	0.0448534
M-phase phosphoprotein 6	Mphosph6	Q9D1Q1	59105.3	43092.2	160712	211074	1.5733e+06	2.43657e+06	3.64964	0.0203799
Leucine-rich repeat and IQ domain-containing protein 1	Lrriq1	Q0P5X1	39122.1	910.56	57278.6	303853	1.51192e+06	2.11274e+06	6.28655	0.0194492
RNA exonuclease 4	Rexo4	Q6PAQ4	1	36.03	1	2563.3	2381.77	1999.26	9.44524	0.0015961
Ubiquitin-60S ribosomal protein L40	Uba52	P62984	1	12362.2	1	17135.6	49481.8	46276.2	10.5212	0.0479955
Nucleolar MIF4G domain-containing protein 1	Nom1	Q3UFM5	1	1	11882.9	37019.5	41608.3	52838.2	10.8911	0.0416567
Protein S100-A16	S100a16	Q9D708	1	1	40508.4	46176.7	125908	290731	11.7601	0.0499266
RWD domain-containing protein 2B	Rwdd2b	Q99M03	23106.8	1	1	431553	42880.5	166526	12.3189	0.0370312
Ribonucleoside-diphosphate reductase subunit M2 B	Rrm2b	Q6PEE3	162875	1	1	1.71252e+06	2.32813e+06	133134	13.8558	0.0458507
E3 ubiquitin-protein ligase SH3RF1	Sh3rf1	Q69ZI1	86693	1	1	306057	999135	1.60562e+06	14.1216	0.0341354
MAP7 domain-containing protein 3	Map7d3	A2AEY4	1	1	1	20622.3	32704.9	13939.2	14.3653	1.00372e-07
Spermatogenesis-associated protein 2	Spata2	Q8K004	1	1	1	39083.3	21938.8	69478.8	15.2532	3.11336e-07
Solute carrier family 15 member 4	Slc15a4	Q91W98	1	1	1	161836	366270	322675	18.0288	3.65974e-08
Lysine-specific demethylase 7A	Kdm7a	Q3UWM4	1	1	1	665379	381602	1.69143e+06	19.5251	3.29762e-07
